# Supplementary material for: Integrated genomic and transcriptomic analysis reveals unique characteristics of hepatic metastases and pro-metastatic role of complement C1q in pancreatic ductal adenocarcinoma
Source: Genome Biol. 2021 Jan 4;22:4. doi: 10.1186/s13059-020-02222-w (PMC7780398; doi:10.1186/s13059-020-02222-w)
Supplement: Supplementary file 3 — Additional file 3: Table S3. Significantly altered CNA regions. [file 13059_2020_2222_MOESM3_ESM.xlsx]

## Sheet: Sheet1
type	cytoband	wide peak boundaries_PT	wide peak boundaries_HM	qValue_PT	qValue_HM	representative genes
AMP	8q23.1	chr8:104414507-117010223	N.S. in HM	0.0060147	N.S.	hsa-mir-2053, hsa-mir-548a-3, ANGPT1, DPYS
AMP	16p13.3	chr16:1-2658304	N.S. in HM	0.0060147	N.S.	hsa-mir-3178, hsa-mir-551b, E4F1, CCNF, AXIN1, TSC2, MAPK8IP3
DEL	3p21.1	N.S. in PT	chr3:52553277-52733534	N.S.	0.00085493	PBRM1
DEL	6p24.3	chr6:1-20541068	N.S. in HM	0.035266	N.S.	DSP, FOXC1
DEL	11q22.3	chr11:108069885-108256754	chr11:108069885-108256746	1.1971e-05	0.0054914	ATM
DEL	12q12	chr12:46104684-46319318	chr12:46101712-46316989	0.0061274	0.0005075	ARID2
DEL	13q12.13	chr13:1-36528652	chr13:1-36348666	0.00023599	1.0881e-05	BRCA2, PDX1
DEL	15q25.2	chr15:60754497-102531392	N.S. in HM	5.143e-06	N.S.	LOXL1, SMAD3, SMAD6
